# Supplementary material for: Genes and Proteomes Associated With Increased Mutation Frequency and Multidrug Resistance of Naturally Occurring Mismatch Repair-Deficient Salmonella Hypermutators
Source: Front Microbiol. 2020 May 8;11:770. doi: 10.3389/fmicb.2020.00770 (PMC7225559; doi:10.3389/fmicb.2020.00770)
Supplement: Supplementary file 4 [file Table_3.XLSX]

## Sheet: Sheet1
Supplemental Table S3 | Correlation matrix between amino acid substitutions, antibiotic resistance phenotype, and mutation frequency in the hypermutators
Correlation coefficient
			No. of antibiotic resisted	Mutation frequency	TolC	ParC	MutS	MutL	MutT	UvrD	OmpF	HilA
Spearman' rho	No. of antibiotic resisted	R	1	0.205196	0.114708	.973**	0.725476	.865*	0.444262	0.630893	0.648886	0.740436
		Sig.（one-side）		0.370291	0.427135	0.00260393	0.0826852	0.0291036	0.226775	0.126879	0.118077	0.0762067
	Mutation frequency	R	0.205196	1	0.111803	0.0527046	0.707107	0.105409	0	-0.223607	-0.158114	-0.288675
		Sig.（one-side）	0.370291		0.428972	0.466463	0.0908451	0.433019	0.5	0.358843	0.399763	0.318809
	TolC	R	0.114708	0.111803	1	-0.0589256	0.395285	0.176777	0.645497	-0.125	0.648181	0
		Sig.（one-side）	0.427135	0.428972		0.462509	0.25507	0.388049	0.119721	0.42063	0.118418	0.5
	ParC	R	.973**	0.0527046	-0.0589256	1	0.559017	.806*	0.30429	0.648181	0.555556	0.760726
		Sig.（one-side）	0.00260393	0.466463	0.462509		0.163638	0.0499351	0.309315	0.118418	0.165468	0.0676723
	MutS	R	0.725476	0.707107	0.395285	0.559017	1	0.745356	0.612372	0.395285	0.559017	0.408248
		Sig.（one-side）	0.0826852	0.0908451	0.25507	0.163638		0.0741101	0.136114	0.25507	0.163638	0.247513
	MutL	R	.865*	0.105409	0.176777	.806*	0.745356	1	0.760726	.884*	.806*	.913*
		Sig.（one-side）	0.0291036	0.433019	0.388049	0.0499351	0.0741101		0.0676723	0.0233309	0.0499351	0.0152331
	MutT	R	0.444262	0	0.645497	0.30429	0.612372	0.760726	1	0.645497	.913*	0.666667
		Sig.（one-side）	0.226775	0.5	0.119721	0.309315	0.136114	0.0676723		0.119721	0.0152331	0.109551
	UvrD	R	0.630893	-0.223607	-0.125	0.648181	0.395285	.884*	0.645497	1	0.648181	.968**
		Sig.（one-side）	0.126879	0.358843	0.42063	0.118418	0.25507	0.0233309	0.119721		0.118418	0.00338007
	OmpF	R	0.648886	-0.158114	0.648181	0.555556	0.559017	.806*	.913*	0.648181	1	0.760726
		Sig.（one-side）	0.118077	0.399763	0.118418	0.165468	0.163638	0.0499351	0.0152331	0.118418		0.0676723
	HilA	R	0.740436	-0.288675	0	0.760726	0.408248	.913*	0.666667	.968**	0.760726	1
		Sig.（one-side）	0.0762067	0.318809	0.5	0.0676723	0.247513	0.0152331	0.109551	0.00338007	0.0676723
	(*) p < 0.05 and (**) p < 0.01 were considered to be statistically significant.
