# Supplementary material for: Genes and Proteomes Associated With Increased Mutation Frequency and Multidrug Resistance of Naturally Occurring Mismatch Repair-Deficient Salmonella Hypermutators
Source: Front Microbiol. 2020 May 8;11:770. doi: 10.3389/fmicb.2020.00770 (PMC7225559; doi:10.3389/fmicb.2020.00770)
Supplement: Supplementary file 5 [file Table_4.XLSX]

## Sheet: Sheet1
Supplemental Table S4 | Correlation matrix between mutation frequency, the number of mutation sites and number of antibiotics resisted, and expression levels of 19 genes
Correlation coefficient
			No. of mutation sites	No. of antibiotic resisted	Mutation frequency	mutS	mutT	mutL	mutH	marR	marA	hilA	gyrA	dnaQ	acrE	acrB	acrA	uvrD	tolC	soxS	parE	parC	ompR	ompF
Spearman' rho	No. of mutation sites	R	1	.821*	0	.900*	.900*	.900*	-.900*	0.7	0.5	0.8	0.7	0.6	0.2	-0.7	-0.6	0.2	-0.6	0.5	-0.1	0.8	0.3	0.8
		Sig.（one-side）		0.0442935	0.5	0.018693	0.018693	0.018693	0.018693	0.0940602	0.195501	0.052044	0.0940602	0.142378	0.37353	0.0940602	0.142378	0.37353	0.142378	0.195501	0.436444	0.052044	0.311919	0.052044
	No. of antibiotic resisted	R	.821*	1	0.205196	0.666886	0.666886	0.564288	-.975**	0.359092	-0.0512989	0.410391	0.46169	0.102598	-0.307794	-.872*	-0.615587	-0.307794	-0.307794	0.153897	-0.46169	.821*	-0.153897	0.410391
		Sig.（one-side）	0.0442935		0.370291	0.109447	0.109447	0.160862	0.00240912	0.276407	0.467356	0.246268	0.216883	0.434799	0.307192	0.0269271	0.134499	0.307192	0.307192	0.402414	0.216883	0.0442935	0.402414	0.246268
	Mutation frequency	R	0	0.205196	1	0.1	0.1	-0.4	-0.1	0.3	0	-0.3	-0.7	-0.1	-0.2	0.2	0.6	-0.2	0.6	-0.5	0.1	0.2	-0.3	-0.3
		Sig.（one-side）	0.5	0.370291		0.436444	0.436444	0.252316	0.436444	0.311919	0.5	0.311919	0.0940602	0.436444	0.37353	0.37353	0.142378	0.37353	0.142378	0.195501	0.436444	0.37353	0.311919	0.311919
	mutS	R	.900*	0.666886	0.1	1	1.000**	0.8	-0.8	0.6	0.6	0.6	0.6	0.8	0.5	-0.6	-0.5	0.5	-0.7	0.2	0.3	.900*	0.1	0.6
		Sig.（one-side）	0.018693	0.109447	0.436444			0.052044	0.052044	0.142378	0.142378	0.142378	0.142378	0.052044	0.195501	0.142378	0.195501	0.195501	0.0940602	0.37353	0.311919	0.018693	0.436444	0.142378
	mutT	R	.900*	0.666886	0.1	1.000**	1	0.8	-0.8	0.6	0.6	0.6	0.6	0.8	0.5	-0.6	-0.5	0.5	-0.7	0.2	0.3	.900*	0.1	0.6
		Sig.（one-side）	0.018693	0.109447	0.436444			0.052044	0.052044	0.142378	0.142378	0.142378	0.142378	0.052044	0.195501	0.142378	0.195501	0.195501	0.0940602	0.37353	0.311919	0.018693	0.436444	0.142378
	mutL	R	.900*	0.564288	-0.4	0.8	0.8	1	-0.7	0.6	0.6	.900*	.900*	0.7	0.4	-0.6	-0.7	0.4	-0.8	0.7	0	0.6	0.5	.900*
		Sig.（one-side）	0.018693	0.160862	0.252316	0.052044	0.052044		0.0940602	0.142378	0.142378	0.018693	0.018693	0.0940602	0.252316	0.142378	0.0940602	0.252316	0.052044	0.0940602	0.5	0.142378	0.195501	0.018693
	mutH	R	-.900*	-.975**	-0.1	-0.8	-0.8	-0.7	1	-0.4	-0.1	-0.5	-0.6	-0.3	0.1	.900*	0.7	0.1	0.5	-0.2	0.3	-.900*	0.1	-0.5
		Sig.（one-side）	0.018693	0.00240912	0.436444	0.052044	0.052044	0.0940602		0.252316	0.436444	0.195501	0.142378	0.311919	0.436444	0.018693	0.0940602	0.436444	0.195501	0.37353	0.311919	0.018693	0.436444	0.195501
	marR	R	0.7	0.359092	0.3	0.6	0.6	0.6	-0.4	1	0.8	0.8	0.2	0.6	0.3	0	0.1	0.3	-0.1	0.6	0.1	0.3	0.7	0.8
		Sig.（one-side）	0.0940602	0.276407	0.311919	0.142378	0.142378	0.142378	0.252316		0.052044	0.052044	0.37353	0.142378	0.311919	0.5	0.436444	0.311919	0.436444	0.142378	0.436444	0.311919	0.0940602	0.052044
	marA	R	0.5	-0.0512989	0	0.6	0.6	0.6	-0.1	0.8	1	0.7	0.3	.900*	0.8	0.2	0.1	0.8	-0.4	0.5	0.6	0.2	0.7	0.7
		Sig.（one-side）	0.195501	0.467356	0.5	0.142378	0.142378	0.142378	0.436444	0.052044		0.0940602	0.311919	0.018693	0.052044	0.37353	0.436444	0.052044	0.252316	0.195501	0.142378	0.37353	0.0940602	0.0940602
	hilA	R	0.8	0.410391	-0.3	0.6	0.6	.900*	-0.5	0.8	0.7	1	0.7	0.6	0.3	-0.3	-0.4	0.3	-0.5	.900*	-0.1	0.3	0.8	1.000**
		Sig.（one-side）	0.052044	0.246268	0.311919	0.142378	0.142378	0.018693	0.195501	0.052044	0.0940602		0.0940602	0.142378	0.311919	0.311919	0.252316	0.311919	0.195501	0.018693	0.436444	0.311919	0.052044
	gyrA	R	0.7	0.46169	-0.7	0.6	0.6	.900*	-0.6	0.2	0.3	0.7	1	0.5	0.3	-0.7	-.900*	0.3	-.900*	0.6	-0.1	0.5	0.3	0.7
		Sig.（one-side）	0.0940602	0.216883	0.0940602	0.142378	0.142378	0.018693	0.142378	0.37353	0.311919	0.0940602		0.195501	0.311919	0.0940602	0.018693	0.311919	0.018693	0.142378	0.436444	0.195501	0.311919	0.0940602
	dnaQ	R	0.6	0.102598	-0.1	0.8	0.8	0.7	-0.3	0.6	.900*	0.6	0.5	1	.900*	-0.1	-0.2	.900*	-0.7	0.3	0.7	0.5	0.4	0.6
		Sig.（one-side）	0.142378	0.434799	0.436444	0.052044	0.052044	0.0940602	0.311919	0.142378	0.018693	0.142378	0.195501		0.018693	0.436444	0.37353	0.018693	0.0940602	0.311919	0.0940602	0.195501	0.252316	0.142378
	acrE	R	0.2	-0.307794	-0.2	0.5	0.5	0.4	0.1	0.3	0.8	0.3	0.3	.900*	1	0.2	0	1.000**	-0.6	0.1	.900*	0.2	0.3	0.3
		Sig.（one-side）	0.37353	0.307192	0.37353	0.195501	0.195501	0.252316	0.436444	0.311919	0.052044	0.311919	0.311919	0.018693		0.37353	0.5		0.142378	0.436444	0.018693	0.37353	0.311919	0.311919
	acrB	R	-0.7	-.872*	0.2	-0.6	-0.6	-0.6	.900*	0	0.2	-0.3	-0.7	-0.1	0.2	1	.900*	0.2	0.6	-0.1	0.4	-0.8	0.3	-0.3
		Sig.（one-side）	0.0940602	0.0269271	0.37353	0.142378	0.142378	0.142378	0.018693	0.5	0.37353	0.311919	0.0940602	0.436444	0.37353		0.018693	0.37353	0.142378	0.436444	0.252316	0.052044	0.311919	0.311919
	acrA	R	-0.6	-0.615587	0.6	-0.5	-0.5	-0.7	0.7	0.1	0.1	-0.4	-.900*	-0.2	0	.900*	1	0	0.8	-0.3	0.3	-0.6	0.1	-0.4
		Sig.（one-side）	0.142378	0.134499	0.142378	0.195501	0.195501	0.0940602	0.0940602	0.436444	0.436444	0.252316	0.018693	0.37353	0.5	0.018693		0.5	0.052044	0.311919	0.311919	0.142378	0.436444	0.252316
	uvrD	R	0.2	-0.307794	-0.2	0.5	0.5	0.4	0.1	0.3	0.8	0.3	0.3	.900*	1.000**	0.2	0	1	-0.6	0.1	.900*	0.2	0.3	0.3
		Sig.（one-side）	0.37353	0.307192	0.37353	0.195501	0.195501	0.252316	0.436444	0.311919	0.052044	0.311919	0.311919	0.018693		0.37353	0.5		0.142378	0.436444	0.018693	0.37353	0.311919	0.311919
	tolC	R	-0.6	-0.307794	0.6	-0.7	-0.7	-0.8	0.5	-0.1	-0.4	-0.5	-.900*	-0.7	-0.6	0.6	0.8	-0.6	1	-0.3	-0.3	-0.6	-0.1	-0.5
		Sig.（one-side）	0.142378	0.307192	0.142378	0.0940602	0.0940602	0.052044	0.195501	0.436444	0.252316	0.195501	0.018693	0.0940602	0.142378	0.142378	0.052044	0.142378		0.311919	0.311919	0.142378	0.436444	0.195501
	soxS	R	0.5	0.153897	-0.5	0.2	0.2	0.7	-0.2	0.6	0.5	.900*	0.6	0.3	0.1	-0.1	-0.3	0.1	-0.3	1	-0.3	-0.1	.900*	.900*
		Sig.（one-side）	0.195501	0.402414	0.195501	0.37353	0.37353	0.0940602	0.37353	0.142378	0.195501	0.018693	0.142378	0.311919	0.436444	0.436444	0.311919	0.436444	0.311919		0.311919	0.436444	0.018693	0.018693
	parE	R	-0.1	-0.46169	0.1	0.3	0.3	0	0.3	0.1	0.6	-0.1	-0.1	0.7	.900*	0.4	0.3	.900*	-0.3	-0.3	1	0.1	0	-0.1
		Sig.（one-side）	0.436444	0.216883	0.436444	0.311919	0.311919	0.5	0.311919	0.436444	0.142378	0.436444	0.436444	0.0940602	0.018693	0.252316	0.311919	0.018693	0.311919	0.311919		0.436444	0.5	0.436444
	parC	R	0.8	.821*	0.2	.900*	.900*	0.6	-.900*	0.3	0.2	0.3	0.5	0.5	0.2	-0.8	-0.6	0.2	-0.6	-0.1	0.1	1	-0.3	0.3
		Sig.（one-side）	0.052044	0.0442935	0.37353	0.018693	0.018693	0.142378	0.018693	0.311919	0.37353	0.311919	0.195501	0.195501	0.37353	0.052044	0.142378	0.37353	0.142378	0.436444	0.436444		0.311919	0.311919
	ompR	R	0.3	-0.153897	-0.3	0.1	0.1	0.5	0.1	0.7	0.7	0.8	0.3	0.4	0.3	0.3	0.1	0.3	-0.1	.900*	0	-0.3	1	0.8
		Sig.（one-side）	0.311919	0.402414	0.311919	0.436444	0.436444	0.195501	0.436444	0.0940602	0.0940602	0.052044	0.311919	0.252316	0.311919	0.311919	0.436444	0.311919	0.436444	0.018693	0.5	0.311919		0.052044
	ompF	R	0.8	0.410391	-0.3	0.6	0.6	.900*	-0.5	0.8	0.7	1.000**	0.7	0.6	0.3	-0.3	-0.4	0.3	-0.5	.900*	-0.1	0.3	0.8	1
		Sig.（one-side）	0.052044	0.246268	0.311919	0.142378	0.142378	0.018693	0.195501	0.052044	0.0940602		0.0940602	0.142378	0.311919	0.311919	0.252316	0.311919	0.195501	0.018693	0.436444	0.311919	0.052044
	(*) p < 0.05 and (**) p < 0.01 were considered to be statistically significant.
